# Supplementary material for: Identification of copper metabolism and cuproptosis-related subtypes for predicting prognosis tumor microenvironment and drug candidates in hepatocellular carcinoma
Source: Front Immunol. 2022 Oct 6;13:996308. doi: 10.3389/fimmu.2022.996308 (PMC9582144; doi:10.3389/fimmu.2022.996308)
Supplement: Supplementary file 2 [file Table_1.xlsx]

## Sheet: S1
Table S1. The datasets included in this study
Accession number	Platform	Reference(s) [PMID]
TCGA-CRC	Illumina	https://portal.gdc.cancer.gov/projects/TCGA-LIHC
ICGC-JP	Illumina	https://dcc.icgc.org/releases/current/Projects/LIRI-JP
Self-constructed database	Illumina	acquired from the Correspondence or first author

## Sheet: S2
Table S2. The Sources of Copper Metabolism and Cuproptosis-Related Genes
genes of datasets	Source(s) of Reference(s)
GOBP_CELLULAR_COPPER_ION_HOMEOSTASIS.v7.5.1.gmt	https://www.gsea-msigdb.org/gsea/msigdb/collections.jsp#H
GOBP_CELLULAR_RESPONSE_TO_COPPER_ION.v7.5.1.gmt	https://www.gsea-msigdb.org/gsea/msigdb/collections.jsp#H
GOBP_COPPER_ION_HOMEOSTASIS.v7.5.1.gmt	https://www.gsea-msigdb.org/gsea/msigdb/collections.jsp#H
GOBP_COPPER_ION_IMPORT.v7.5.1.gmt	https://www.gsea-msigdb.org/gsea/msigdb/collections.jsp#H
GOBP_COPPER_ION_TRANSMEMBRANE_TRANSPORT.v7.5.1.gmt	https://www.gsea-msigdb.org/gsea/msigdb/collections.jsp#H
GOBP_COPPER_ION_TRANSPORT.v7.5.1.gmt	https://www.gsea-msigdb.org/gsea/msigdb/collections.jsp#H
GOBP_DETOXIFICATION_OF_COPPER_ION.v7.5.1.gmt	https://www.gsea-msigdb.org/gsea/msigdb/collections.jsp#H
GOBP_RESPONSE_TO_COPPER_ION.v7.5.1.gmt	https://www.gsea-msigdb.org/gsea/msigdb/collections.jsp#H
GOMF_COPPER_CHAPERONE_ACTIVITY.v7.5.1.gmt	https://www.gsea-msigdb.org/gsea/msigdb/collections.jsp#H
GOMF_COPPER_ION_BINDING.v7.5.1.gmt	https://www.gsea-msigdb.org/gsea/msigdb/collections.jsp#H
GOMF_COPPER_ION_TRANSMEMBRANE_TRANSPORTER_ACTIVITY.v7.5.1.gmt	https://www.gsea-msigdb.org/gsea/msigdb/collections.jsp#H
WP_COPPER_HOMEOSTASIS.v7.5.1.gmt	https://www.gsea-msigdb.org/gsea/msigdb/collections.jsp#H
Cuproptosis-related genes	https://pubmed.ncbi.nlm.nih.gov/35298263/

## Sheet: S3
Table S3. The gene sets for marking 28 immune cell types, endothelial cells and fibroblasts.
Activated B cell	Activated CD4 T cell	Activated CD8 T cell	Central memory CD4 T cell	Central memory CD8 T cell	Effector memeory CD4 T cell	Effector memeory CD8 T cell	Gamma delta T cell	Immature B cell	Memory B cell	Regulatory T cell	T follicular helper cell	Type 1 T helper cell	Type 17 T helper cell	Type 2 T helper cell	Activated dendritic cell	CD56bright natural killer cell	CD56dim natural killer cell	Eosinophil	Immature dendritic cell	Macrophage	Mast cell	MDSC	Monocyte	Natural killer cell	Natural killer T cell	Neutrophil	Plasmacytoid dendritic cell
ADAM28	AIM2	ADRM1	ABHD3	ACTN4	ATM	ACAP1	ACP5	CD22	AICDA	CCL3L1	B3GAT1	CD70	IL17A	ASB2	ABCD1	ABAT	CYP27A1	GIPR	ACADM	AIF1	ADAMTS3	CCR2	ASGR2	AKT3	BTN2A2	CREB5	CBX6
CD180	BIRC3	AHSA1	AHNAK	ADAM12	CASP3	APOL3	AQP9	CYBB	CCNA2	CD72	CDK5R1	TBX21	IL17RA	CSRP2	C1QC	C11orf75	DDX55	KRT18P50	AHCYL1	CCL1	CPA3	CD14	CFP	AXL	CD101	CDA	DAB2
CD79B	BRIP1	C1GALT1C1	ANXA2P2	ADCY9	CASQ1	ARHGAP10	BTN3A2	FAM129C	CDKN3	CLEC5A	PDCD1	ADAM8	C2CD4A	DAPK1	CAPG	C5orf15	DYRK2	LRMP	ALDH1A2	CCL14	CMA1	CD2	ASGR1	BST2	CD109	CHST15	DDX17
BLK	CCL20	CCT6B	AQP3	F13A1	CD300E	ATP10D	C1orf54	FCRL1	CLCN5	FOXP3	BCL6	AHCYL2	C2CD4B	DLC1	CCL3L3	CDHR1	RPL37A	FOSB	ALDH3A2	CCL23	CTSG	CD86	CD1D	CDH2	CNPY3	S100A12	HIGD1A
CD19	CCL4	CD37	ATHL1	FCER1G	DARS	C3AR1	CARD8	FCRL3	ENPP1	ITGA4	CD200	ALCAM	CA2	DNAJC12	CD207	DCAF12	NOTCH3	RRP12	ALDH9A1	CCL26	ARHGAP15	CXCR4	UPK3A	CRTAM	CNPY4	APOBEC3A	IDH3A
MS4A1	CCL5	CD3D	BMI1	FCGR3B	DOCK9	CCR5	CCL18	FCRL5	FCER1A	L1CAM	CD83	B3GALNT1	CCDC65	DUSP6	CD302	DYNLL1	AKR7A3	GPR183	ALOX15	CD300LB	CPM	FCGR2A	ACTG1	CSF2RA	CREB1	CASP5	IL3RA
TNFRSF17	CCNB1	CD3E	BZW2	FGF7	EXOSC9	CD160	CD209	FCRLA	FCRL4	LIPA	CD84	BBS12	CEACAM3	GNAI1	ATP5B	GPR137B	GPRC5C	NR4A3	AMT	CNR1	FCN1	FCGR2B	ANXA5	CTSZ	CRTC2	MMP25	MAGED1
IGHM	CCR7	CD3G	CD63	FKBP4	EZH2	CD55	CD33	HDAC9	MYC	LRP1	FGF2	BST1	IL17C	LAMP3	ATP5L	HCP5	GRIN1	ST3GAL6	ARL1	CNR2	FTL	FCGR3A	ATP6V1B2	CXCL1	CRTC3	HAL	NUCB2
GNG7	DUSP2	CD69	COL4A1	GLUD1	GDE1	CFLAR	CD36	HLA-DQA1	RUNX2	LRRC42	GPR18	CD151	IL17F	NRP2	ATP6V1A	HDGFRP2	HLA-E	DEPDC5	ATIC	EIF1	HSPA6	FERMT3	CFL1	CYTH1	CSF2	C1orf183	OFD1
MICAL3	ESCO2	CD8A	CYLD	GM2A	IL34	CMKLR1	CDK5	HVCN1	SORL1	MARCO	CEBPA	CD47	IL17RC	OSBPL1A	BCL2L1	KRT86	PORCN	PDE6C	ATP5A1	EIF4A1	ITGA9	GPSM3	DAZAP2	DAXX	KLRC1	FFAR2	OGT
SPIB	ETS1	CETN3	ELMO2	GUSB	NCOA4	DAPP1	IL10RB	KIAA0226	SOX5	MMP12	CECR1	CD48	IL17RE	PDE4B	C1QB	MLST8	PSMC4	PKD2L2	CAPZA1	FPR1	RNASE3	IL18BP	CTBS	DGKH	FUT4	MAK	PDIA4
HLA-DOB	EXO1	CSE1L	FYN	IL1RN	NEFL	FCRL6	KLRF1	NCF1	STAT5A	MNDA	CLEC10A	CD52	IL23A	PHLDA1	SNURF	ELMOD3	UPP1	GPR65	LILRA5	FPR2	S100A4	IL4R	EMR4P	DLL4	ICAM2	CXCR1	SERTAD2
IGKC	EXOC6	GEMIN6	GLIPR1	NOL11	PDGFRL	FLT3LG	LGALS1	NCF1B	STAT5B	MRC1	CLEC4A	CD53	ILDR1	PLA2G4A	SPCS3	ENTPD5	IL21R	IL5RA	RDX	FRAT2	SIGLEC8	ITGAL	HIVEP2	DPYD	IL32	STEAP4	SIRPA
PNOC	IARS	GNLY	GSS	NTRK1	PTGS1	GZMM	MAPK7	P2RY10	TLR9	MS4A6A	CSF1R	CD59	LONRF3	RAB27B	CCNA1	FAM119A	KIR2DS1	P2RY14	RRAGD	GPR27	SLC6A4	ITGAM	MARCKSL1	ERBB3	LAMP2	MGAM	TMED2
FCRL2	ITK	GPT2	IFITM2	RARA	REPS1	HAPLN3	KLHL7	SP100		PELO	CTSS	CD6	SH2D6	RBMS3	CEACAM8	FAM179A	KIR2DS2	DACH1	TACSTD2	GPR77	PTGS2	PARVG	MBP	F11R	LILRB5	BTNL8	ENG
BACH2	KIF11	GZMA	ITGB1	RNF128	SCG2	HLA-DMB	KRT80	TXNIP		PLEK	DMN	CD68	TNIP2	RNF125	NOS2	CLIC2	KIR2DS5	DAPK2	INPP5F	RNASE2	EGR3	PSAP	MMP15	FAM27A	KLRG1	CXCR2	FCAR
CR2	KNTC1	GZMH	ITGB2	SIGLEC1	SDPR	HLA-DPA1	LAMC1	STAP1		PRSS23	DPP4	CD7	ABCA1	TMPRSS3	SRA1	COX7A2L		EMR3	RAB38	MS4A2	PILRA	PTGER2	PNPLA6	FAM49A	HSPA4	TNFRSF10C	IGF1
TCL1A	NUF2	GZMK	KLF5	TNFRSF11A	SIGLEC14	HLA-DPB1	LCORL	TAGAP		PTGIR	LRRC32	CD96	ABCB1	GATA3	TNFRSF6B	CREB3L4			PLAU	BASP1		PTGES2	TMBIM6	FASLG	HSPB6	VNN3	ITGA2B
AKNA	PRC1	IL2RB	LSP1	TOX4	SIGLEC6	IFI16	LMNB1	ZCCHC2		ST8SIA4	MC5R	CFHR3	ADAMTS12	BIRC5	TREM1	CSF1			CSF3R	IGSF6		S100A8	PQBP1	FCGR1A	ISM2		GABARAP
ARHGAP25	PSAT1	LCK	NDUFB9	UBA52	TAL1	LIME1	MEIS3P1			STAB1	MICA	CHRM3	ANK1	CDC25C	TREML1	CSNK2A2			SLC18A2	HK3		S100A9	TEX264	FN1	ITIH2		GPX1
CCL21	RGS1	MPZL1	PKM2	ULBP1	TFEC	LTK	MPL				NCAM1	CLEC7A	ANKRD22	CDC7	RHOA	CSTA			AMPD2	VNN1			IKZF1	FSTL1	KDM4C		KRT23
CD27	RTKN2	NKG7	SFXN3		TIPIN	NFKBIA	FABP1				NCR2	COL23A1	B3GALT2	CENPF	SLC25A37	CSTB			CLTB	FES				FUCA1	KIR2DS4		PROK2
CD38	SAMSN1	PIK3IP1	SIRPG		TPK1	SETD7	FABP5				NRP1	COL4A4	CAMTA1	CXCR6	TNFSF14	CTPS			C1orf162	NPL				GBP3	KIRREL3		RALB
CLEC17A	SELL	PTRH2	SMAD4		UQCRB	SIK1	FADD				PDCD1LG2	COL5A3	CCR9	DHFR	TREML4	CTSD				FZD2				GLS2	SDCBP		RETNLB
CLEC9A	TRAT1	TIMM13	STX4		USP9Y	TRIB2	MFAP3L				PDCD6	DAB1	CD40	EVI5	VNN2	FST				FAM198B				GRB2	NFATC2IP		RNF141
CLECL1		ZAP70	TRADD		WIPF1		MINPP1				PRDX1	DLEU7	GPR44	GSTA4	XPO6	GATA2				HNMT				LST1	MICB		SEC14L1
			VIM		ZCRB1		RPS24				RAE1	DOC2B	IFT80	HELLS	CLEC4C	GMPR				SLC15A3				BCL2	KIR2DL1		SEPX1
			XRCC6				RPS7				RAET1E	EMP1		IL26	TNFAIP2	HDC				CD4				CDC5L	KIR2DL3		EMP3
							RPS9				SIGLEC7	F12		LAIR2	UBD	HEY1				TXNDC3				FGF18	KIR3DL1		CD300LF
							DBNL				SIGLEC9	FURIN			ACTR3	HOXA1				FRMD4A				FUT5	KIR3DL2		ABTB1
							CCL13				TYRO3	GAB3			RAB1A	HS2ST1				CRYBB1				FZR1	NCR1		KLHL21
											CHST12	GATM			SLA	HS3ST1				HRH1				GAGE2	FOSL1		PHRF1
											CLIC3	GFPT2			HLA-DQA2	BCL11B				WNT5B				IGFBP5	TSLP
											IVNS1ABP	GPR25			SIGLEC5	CDH3								KANK2	SLC7A7
											KIR2DL2	GREM2			SLAMF9	MYL6B								LDB3	SPP1
											LGMN	HAVCR1				NAA16									TREM2
												HSD11B1				ClQA									UBASH3A
												HUNK				ClQB									YBX2
												IGF2				CYP27B1									CCDC88A
												RCSD1				EIF3M									CLEC1A
												RYR1													THBD
												SAV1													PDPN
												SELE													VCAM1
												SELP													EMR1
												SH3KBP1
												SIT1
												SLC35B3
												SIGLEC10
												SKAP1
												THUMPD2
												TIGIT
												ZEB2
												ENC1
												FAM134B
												FBXO30

## Sheet: S4
Table S4. The gene sets for immune checkpoint
Gene symbol	Gene ID	Description
IDO1	3620	indoleamine 2,3-dioxygenase 1
LAG3	3902	lymphocyte activating 3
CTLA4	1493	cytotoxic T-lymphocyte associated protein 4
TNFRSF9	3604	TNF receptor superfamily member 9
ICOS	29851	inducible T cell costimulator
CD80	941	CD80 molecule
PDCD1LG2	80380	programmed cell death 1 ligand 2
TIGIT	201633	T cell immunoreceptor with Ig and ITIM domains
CD70	970	CD70 molecule
TNFSF9	8744	TNF superfamily member 9
ICOSLG	23308	inducible T cell costimulator ligand
KIR3DL1	3811	killer cell immunoglobulin like receptor, three Ig domains and long cytoplasmic tail 1
CD86	942	CD86 molecule
PDCD1	5133	programmed cell death 1
LAIR1	3903	leukocyte associated immunoglobulin like receptor 1
TNFRSF8	943	TNF receptor superfamily member 8
TNFSF15	9966	TNF superfamily member 15
TNFRSF14	8764	TNF receptor superfamily member 14
IDO2	169355	indoleamine 2,3-dioxygenase 2
CD276	80381	CD276 molecule
CD40	958	CD40 molecule
TNFRSF4	7293	TNF receptor superfamily member 4
TNFSF14	8740	TNF superfamily member 14
HHLA2	11148	HERV-H LTR-associating 2
CD244	51744	CD244 molecule
CD274	29126	CD274 molecule
HAVCR2	84868	hepatitis A virus cellular receptor 2
CD27	939	CD27 molecule
BTLA	151888	B and T lymphocyte associated
LGALS9	3965	galectin 9
TMIGD2	126259	transmembrane and immunoglobulin domain containing 2
CD28	940	CD28 molecule
CD48	962	CD48 molecule
TNFRSF25	8718	TNF receptor superfamily member 25
CD40LG	959	CD40 ligand
ADORA2A	135	adenosine A2a receptor
VTCN1	79679	V-set domain containing T cell activation inhibitor 1
CD160	11126	CD160 molecule
CD44	960	CD44 molecule (Indian blood group)
TNFSF18	8995	TNF superfamily member 18
TNFRSF18	8784	TNF receptor superfamily member 18
BTNL2	56244	butyrophilin like 2
C10orf54	64115	V-set immunoregulatory receptor
CD200R1	131450	CD200 receptor 1
TNFSF4	7292	TNF superfamily member 4
CD200	4345	CD200 molecule
NRP1	8829	neuropilin 1

## Sheet: S5
Table S5. The details of immunomodulator molecules.
Chemokines and receptors	Interieukins and receptors	Interferons and receptors	Other cytokines
CXCL10	IL21R	IFNG	IDO1
CCL11	IL12B	IFNB1	LTA
CXCL13	IL9R	IFNAR2	FASLG
CXCL9	IL26	IFNGR2	TNF
CXCL11	IL27	IFNA8	CSF2
CCL17	IL2RB	IFNA1	CSF2RB
CCL7	IL10	IFNE	VEGFA
CCL20	IL24	IFNA5	TGFBR1
CCR4	LL7R		FAS
CCL18	IL18		TGFB3
CCL25	IL32		CSF1
CXCR4	IL2RG		PDGFC
CXCR3	IL2RA		ARG1
CCR3	IL12RB2		VEGFC
CCR7	IL1A		VEGFB
CCR5	IL22		PDGFRB
CCR2	IL10RA		TGFBR2
CCL5	IL23A		PDGFRA
CCR6	IL31RA		EPOR
CCR1	IL1R2		EGFR
CCL3	IL1B		PDGFD
CCL22	IL27RA		EGF
CCL8	IL11		TPO
XCL1	IL12A		TGFBR3
CXCR6	IL18.1
CXCL16	IL10RB
CCR9	IL4R
PF4	IL1R1
CXCL6	IL34
CX3CL1	IL17D
CCR10	IL6
CX3CR1	IL5
CCL16	IL17RD
CXCL14	IL33
CXCL12	IL17B
CCL21
PPBP
CCL28
